# Supplementary material for: Correlation between Quadriceps Endurance and Adduction Moment in Medial Knee Osteoarthritis
Source: PLoS One. 2015 Nov 5;10(11):e0141972. doi: 10.1371/journal.pone.0141972 (PMC4635012; doi:10.1371/journal.pone.0141972)
Supplement: S1 Dataset — (XLSX) [file pone.0141972.s001.xlsx]

## Sheet: Sheet1
gender	age	H	W	BMI	involed side	KAM_1st_uninvolve	KAM_1st_involve	보정1st M	KAM_2nd_involve	보정2nd M	KAM_midlow_involve	60involveEX	60involvFL	60involveEX0.2	60involveRatio	180involveEX	180involveFL	180invoratio	both_overall	both_AP	both_ML	involve_overall	involve_AP	involve_ML	pre MA	speed
M	59	165.6	69.7	25.4163	Rt	0.449283	0.38665	0.91864	0.572963	1.3613	0.355848	67.5	80.4	39.7	119	757.7	1116	147.288	1.4	0.9	0.9	1.5	1.1	0.8	8.34	1.18
F	56	157.7	71.75	28.8508	Lt	0.425896	0.437273	0.961086	0.435364	0.95689	0.330697	51.2	30.4	18.7	59.4	494.3	260.8	52.7615	3.2	2.3	1.8	4.6	2.1	3.9	7.7	1.041
F	57	167.5	64.3	22.9182	Rt	0.468461	0.418259	1.08956	0.560721	1.46066	0.338495	68.2	51.6	10.7	75.6	594.9	330.6	55.5724	2	1.5	1.2	1.9	1.4	1.1	7.86	0.84
F	66	152	48.7	21.0786	Lt	0.583428	0.680657	2.12443	0.547061	1.70746	0.516545	63.5	37.1	17.3	58.4	408.7	133.3	32.6156	1.7	0.7	1.2	1.6	1.4	0.5	7.71	0.976
M	50	178.3	94.2	29.6311	Rt	0.353232	0.68397	1.29461	0.78202	1.48019	0.596242	113.1	78.7	68.2	69.6	1382.4	967.2	69.9653	2.5	1.7	1.5	2.6	1.8	1.3	9.01	1.227
M	63	161.4	50.9	19.5394	Rt	0.398774	0.726946	2.30509	0.852545	2.70336	0.658586	51.3	37.8	27.7	73.7	644	427	66.3043	1.9	1.4	0.9	1.4	1	0.8	10.08	0.885
F	58	159	61	24.1288	Lt	0.621141	0.493791	1.2871	0.431455	1.12461	0.378791	74.8	53.7	33.3	71.8	563.4	222.6	39.5101	1.8	1.3	0.9	1.2	0.9	0.6	8.4	0.867
M	63	165	50.75	18.641	Lt	0.223667	0.541263	1.75977	0.478899	1.55701	0.451751	68.5	78	34.7	113.8	855.4	565.4	66.0977	2.6	2.2	1	1.6	1.2	0.8	3.84	0.883
M	53	166.5	72.4	26.1162	Lt	0.344758	0.356894	0.820757	0.325697	0.749013	0.210924	20.3	15.2	4.1	74.9	176.9	21.6	12.2103	1.5	0.9	1	1.6	1.1	0.9	9.22	0.983
F	54	153.1	59.3	25.2991	Rt	0.165333	0.333731	0.861622	0.373407	0.964059	0.211495	19.7	16	1.2	81.4	141.5	57.6	40.7067	1.5	1.2	0.7	1.8	1.6	0.5	10.39	0.818
F	54	151	59.7	26.1831	Lt	0.400455	0.631485	1.59722	0.60197	1.52257	0.497667	47.9	36.6	22.2	76.5	361.7	179.4	49.5991	2.3	1.5	1.5	3.2	1.5	2.6	13.24	0.867
F	65	148.4	58.6	26.6091	Rt	0.380731	0.402212	1.01857	0.543939	1.37748	0.347374	95.1	30.3	9.7	31.9	664.9	307.8	46.2927	3	2.5	1.5	1.7	1.1	1.1	13.11	0.819
M	58	170.3	85	29.3082	Rt	0.313798	0.315067	0.631247	0.551818	1.10558	0.260747	52.3	128.7	33.3	25.8	782.5	2033.1	259.821	3.5	1.5	2.8	1.7	1.2	1.1	9.31	1.041
M	61	167.9	66.7	23.6605	Rt	0.285182	0.170944	0.430308	0.215409	0.542237	0.126712	76.8	48.1	27.2	62.7	613.4	151	24.6169	2.1	1	1.6	1.8	1	1.3	6.54	1.25
F	58	157.6	51.7	20.8151	Lt	0.441242	0.385653	1.17561	0.43502	1.3261	0.328384	97.6	51.1	36.5	52.3	597.3	308.5	51.6491	1.5	1.1	0.9	2.5	1.3	1.8	9.02	0.977
F	51	161.6	67.49	25.8438	Lt	0.367303	0.341859	0.818556	0.392545	0.939922	0.259576	56.6	25.2	12.8	44.5	521.7	201.2	38.5662	2.9	2.5	1.1	2.6	2	1.3	4.8	0.77
M	60	167	93	33.3465	Lt	0.526409	0.729379	1.30974	0.738712	1.3265	0.633929	87.7	45.6	71.6	52.1	944.6	297	31.4419	4.6	3.8	2.1	1.7	1.2	1.1	19.72	0.815
F	54	156.5	65.95	26.9269	Lt	0.376976	0.305896	0.725893	0.378152	0.897357	0.25399	128.1	48.1	48	37.5	962.5	454.2	47.1896	3.1	2.1	1.7	1.8	1	1.3	5.89	0.753
F	57	147.7	60	27.5036	Lt	0.136758	0.409636	1.00839	0.496683	1.22267	0.364333	51.9	38.4	2	74	497.2	401.7	80.7924	2	1.1	1.5	2.1	1.5	1.1	9.55	0.975
F	37	173	90.5	30.2382	Lt	0.224212	0.411391	0.786415	0.479899	0.917376	0.328515	44.4	40.8	46	91.9	808.9	420.9	52.0336	2.1	1.7	0.9	1.7	0.8	1.4	6.37	1.033
M	57	175.4	82.5	26.816	Rt	0.273845	0.414303	0.880833	0.37903	0.805841	0.323444	82.8	38.2	43.3	46.2	851.1	146.9	17.26	2.7	1.6	1.9	2.2	1.4	1.3	4.02	0.94
F	53	155	58	24.1415	Lt	0.299721	0.522727	1.39694	0.484778	1.29553	0.416424	35	24.9	12.3	71.1	291.1	99.2	34.0776	3.8	3.2	1.5	2.4	1.9	0.9	5.38	0.945
F	51	154.8	76.7	32.0076	Rt	0.423485	0.601401	1.21378	0.64497	1.30171	0.507407	64.4	48.7	20.1	75.6	798.7	624.4	78.177	2.6	2.1	1.2	1.3	1	0.6	10.25	1.041
F	64	157.9	54.45	21.839	Rt	0.642475	0.584273	1.69434	0.483919	1.40332	0.439409	21.2	15.5	23.1	73.2	189	170.8	90.3704	1.4	1.1	0.7	1.2	0.7	0.8	8.96	0.849
M	61	176.1	74.6	24.0558	Lt	0.5	0.8	1.88847	0.6	1.41635	0.5	92	42	21.7	45.6	642.4	271.6	42.279	3.9	3.3	1.3	3.7	2.5	2.2	7.42	0.929
M	36	186.9	72.4	20.7262	Rt	0.552727	0.696556	1.79815	0.847317	2.18734	0.576374	94.8	84.5	55.1	89.2	1076.1	790.5	73.4597	0.7	0.4	0.4	2	1.4	1.1	-14.35	0.929			medial close wedge
F	54	151	59.7	26.1831		0.367303	0.341859	0.879481	0.392545	0.879481	0.259576	56.6	25.2	12.8	44.5	521.7	201.2	38.5662	2.9	2.5	1.1	2.6	2	1.3	4.8	0.76
F	65	148.4	58.6	26.6091		0.526409	0.729379	0.945272	0.738712	0.945272	0.633929	87.7	45.6	71.6	52.1	944.6	297	31.4419	4.6	3.8	2.1	1.7	1.2	1.1	19.72	1.247
M	58	170.3	85	29.3082		0.376976	0.305896	0.894569	0.378152	0.894569	0.25399	128.1	48.1	48	37.5	962.5	454.2	47.1896	3.1	2.1	1.7	1.8	1	1.3	5.89	1.039
F	61	167.9	66.7	23.6605		0.136758	0.409636	0.336652	0.496683	0.336652	0.364333	51.9	38.4	2	74	497.2	401.7	80.7924	2	1.1	1.5	2.1	1.5	1.1	9.55	0.816
F	58	157.6	51.7	20.8151		0.224212	0.411391	0.428604	0.479899	0.428604	0.328515	44.4	40.8	46	91.9	808.9	420.9	52.0336	2.1	1.7	0.9	1.7	0.8	1.4	6.37	0.963
F	51	161.6	67.49	25.8438		0.273845	0.414303	0.582211	0.37903	0.582211	0.323444	82.8	38.2	43.3	46.2	851.1	146.9	17.26	2.7	1.6	1.9	2.2	1.4	1.3	4.02	1.041
F	60	167	93	33.3465		0.299721	0.522727	0.800977	0.484778	0.800977	0.416424	35	24.9	12.3	71.1	291.1	99.2	34.0776	3.8	3.2	1.5	2.4	1.9	0.9	5.38	0.849
F	54	156.5	65.95	26.9269		0.423485	0.601401	0.8547	0.64497	0.8547	0.507407	64.4	48.7	20.1	75.6	798.7	624.4	78.177	2.6	2.1	1.2	1.3	1	0.6	10.25	1.369
